# Supplementary material for: Chemical Investigation of the Global Regulator veA-Overexpressed Mutant of an Arctic Strain Aspergillus sydowii MNP-2
Source: Mar Drugs. 2026 Jan 9;24(1):34. doi: 10.3390/md24010034 (PMC12843210; doi:10.3390/md24010034)
Supplement: Supplementary file 1 [file marinedrugs-24-00034-s001.zip]

Archive with 1 entries (1 files):
- marinedrugs-4062455-supplementary.pdf
